# Supplementary material for: Cellular structure of dinosaur scales reveals retention of reptile-type skin during the evolutionary transition to feathers
Source: Nat Commun. 2024 May 21;15:4063. doi: 10.1038/s41467-024-48400-3 (PMC11109146; doi:10.1038/s41467-024-48400-3)
Supplement: Supplementary file 4 — Source Data [file 41467_2024_48400_MOESM4_ESM.xlsx]

## Sheet: Fig. S5
Supplementary Figure 5: Scatter plot of data on the diameter of the hemispherical depressions and of their constituent voids.
Depression diameter (in µm)	Void diameter (in µm)
12.5	1.5
9.1	0.8
10	1.4
9.5	0.6
8.8	0.8
8.3	1.2
6.5	0.5
10.6	1.1
5.5	0.9
11.3	1.4
9.1	1
10.7	0.9
21.9	1.2
11	0.7
12.7	1.4
8.7	1.1
25.5	1.9
20.8	1.2
17.2	1.2
11.2	1.1
12	1.3
6	1
7.5	1.6
7.7	0.9
6	0.9
5.6	0.9
5.9	0.7
17.8	2.1
13.3	1.4
18.6	1.6
25.1	1.7
24.3	1.8
19	1.8
16	1.4
7	1.2
7.7	0.9
13.9	1.4
20.4	1.8
12.1	1.9
8.7	0.9
